# Supplementary material for: Pan-Genomic Identification and Analysis of the Maize BBX Family
Source: Genes (Basel). 2025 Dec 31;17(1):46. doi: 10.3390/genes17010046 (PMC12841286; doi:10.3390/genes17010046)
Supplement: Supplementary file 1 [file genes-17-00046-s001.zip]

Archive with 1 entries (1 files):
- genes-4031087-supplementary.pdf
